# Supplementary material for: A pilot clinical study of the therapeutic antibody against canine PD-1 for advanced spontaneous cancers in dogs
Source: Sci Rep. 2020 Oct 27;10:18311. doi: 10.1038/s41598-020-75533-4 (PMC7591904; doi:10.1038/s41598-020-75533-4)
Supplement: Supplementary file 3 — Supplementary Table 1. [file 41598_2020_75533_MOESM3_ESM.xlsx]

## Sheet: Table S1
Supplementary Table S1.Characteristics of Stage IV oral malignant melanoma cases as historical controls
Case no.	Breed	Age	Sex	Prior Therapy	Overall Survival time (days)
1	Golden Retriever	13Y	Male	Surgery, Radiation (kV)	> 313
2	Toy Poodle	13Y	Male	Radiation	23
3	Toy Poodle	12Y	Female, spayed	Radiation	> 68
4	Toy Poodle	8Y	Male	Surgery, Chemotherapy	11
5	Chihuahua	11Y	Male, castered	Radiation, Chemotherapy	55
6	Miniature Dachshund	13Y	Female, spayed	Radiation, Chemotherapy	90
7	Miniature Dachshund	15Y	Male, castered	Radiation, Chemotherapy	> 86
8	Miniature Dachshund	12Y	Female, spayed	Radiation	> 39
9	Toy Poodle	12Y	Male, castered	Surgery, Radiation (kV)	238
10	Miniature Dachshund	16Y	Female, spayed	Radiation, Chemotherapy	23
11	Miniature Dachshund	10Y	Male, castered	Radiation, Chemotherapy	143
12	Papillon	13Y	Female, spayed	Radiation (kV)	38
13	Miniature Dachshund	11Y	Male	Radiation, Chemotherapy	30
14	Miniature Dachshund	15Y	Male, castered	Surgery, Radiation (kV), DNA vaccine	> 14
15	Shizu	11Y	Male, castered	Surgery, Radiation (kV), DNA vaccine	14
16	Miniature Dachshund	12Y	Female, spayed	Surgery, DNA vaccine	96
17	Dachshund	10Y	Male	Surgery, Radiation (kV), Chemotherapy, DNA vaccine	27
18	Chihuahua	13Y	Male, castered	Radiation, Chemotherapy, DNA vaccine	45
19	Pug	12Y	Female, spayed	Radiation, Chemotherapy, DNA vaccine	358
20	Miniature Dachshund	11Y	Male, castered	Surgery, Radiation (kV), DNA vaccine	79
21	Miniature Dachshund	13Y	Female	Radiation, DNA vaccine	42
22	Miniature Dachshund	13Y	Female	Radiation, Chemothrapy, DNA vaccine, Oncolytic virotherapy	27
23	Miniature Dachshund	14Y	Male, castered	Radiation (kV)	387
